# Supplementary material for: De Novo Prediction of Drug Targets and Candidates by Chemical Similarity-Guided Network-Based Inference
Source: Int J Mol Sci. 2022 Aug 26;23(17):9666. doi: 10.3390/ijms23179666 (PMC9455815; doi:10.3390/ijms23179666)
Supplement: Supplementary file 1 [file ijms-23-09666-s001.zip]

Archive with 1 entries (1 files):
- ijms-1820355-supplementary.pdf
